# Supplementary material for: Increased ethanol consumption after interruption of fat bingeing
Source: PLoS One. 2018 Mar 28;13(3):e0194431. doi: 10.1371/journal.pone.0194431 (PMC5874030; doi:10.1371/journal.pone.0194431)
Supplement: S1 Table — (XLSX) [file pone.0194431.s001.xlsx]

## Sheet: TRAINING + Substitution SA
TRAINING PHASE w. saccharin	DAY 1		DAY 2		DAY 3		DAY 4		DAY 5		DAY 6		DAY 7		DAY 8			SUBSTITUTION PHASE: ACTIVE RESPONSES		DAY 9	DAY 10	DAY 11	DAY 12	DAY 13	DAY 14	DAY 15	DAY 16	DAY 17
	active	inactive	active	inactive	active	inactive	active	inactive	active	inactive	active	inactive	active	inactive	active	inactive				Sacc 0.15% - EtOH 2%			Sacc 0.10% - EtOH 4%			Sacc 0.5% EtOH 6%
CONTROL	7	9	7	4	1	6	5	7	18	8	38	37	67	18	82	8			control	61	42	41	27	33	44	25	30	22
	6	4	2	0	27	3	72	11	100	4	96	0	72	0	71	2				65	40	53	25	35	39	26	31	32
	6	11	2	0	0	0	15	0	44	6	64	4	76	9	63	6				59	53	53	32	40	42	29	34	38
	25	16	40	10	58	9	83	8	82	4	72	4	59	0	45	3				53	40	48	46	34	43	26	29	43
	19	17	13	7	0	5	48	30	101	24	71	3	84	24	80	20				61	28	21	19	28	30	12	18	36
	12	8	10	10	25	5	44	1	54	0	30	1	65	2	46	1				50	41	27	30	33	39	27	21	32
	7	10	8	3	2	4	2	5	0	0	21	5	32	9	29	19				40	46	28	40	35	30	27	20	52
	13	27	10	5	36	10	74	5	109	3	91	2	73	4	84	2				63	55	60	35	34	32	19	16	43
	17	9	61	24	111	79	152	29	103	4	81	4	93	21	80	3				68	59	61	36	52	45	14	32	30
	16	18	7	3	21	5	41	3	43	0	58	0	61	0	37	0				37	24	26	21	34	33	31	30	41
HFB	14	10	15	27	38	21	81	4	57	0	89	3	92	1	75	12			HFB	64	61	68	68	53	30	46	42	48
	7	11	19	1	27	3	56	6	54	2	69	7	66	10	60	3				69	40	67	34	39	28	14	34	58
	20	14	16	8	23	4	22	10	82	9	64	10	86	10	72	20				67	62	45	47	51	33	27	35	42
	13	9	23	7	10	6	39	10	52	3	34	1	36	1	23	6				33	24	30	39	40	38	47	22	49
	9	16	11	9	24	5	53	5	54	6	62	6	2	0	1	3				9	16	13	5	15	9	5	8	11
	9	13	13	8	22	6	47	3	40	1	37	1	61	2	38	7				51	40	39	55	55	47	51	40	36
	12	5	12	8	13	38	33	11	28	8	55	21	79	10	66	14				67	57	49	50	42	37	36	33	20
	9	10	17	5	26	4	100	6	80	3	87	2	52	4	39	2				47	47	62	43	36	45	35	37	30
	13	13	26	12	10	12	27	8	48	6	67	10	55	7	40	29				64	60	76	44	44	23	30	25	20
	9	10	13	2	23	6	20	3	21	0	47	10	81	6	73	2				89	61	88	18	52	53	38	48	63
	11	15	19	11	22	5	58	4	120	7	83	7	86	21	59	8				65	55	64	26	30	40	15	22	25
	14	13	10	4	25	3	41	5	69	18	80	3	95	1	86	1				69	60	70	37	57	46	22	41	47
	22	9	19	4	27	10	29	7	49	4	23	8	83	3	59	11				41	56	61	20	39	41	27	33	34
	3	7	24	5	28	1	44	2	32	0	37	5	27	3	22	4				63	56	72	45	48	59	33	37	38
	11	6	6	6	3	3	31	4	31	5	42	1	42	4	43	15				49	53	24	18	42	41	58	34	33
	18	23	13	10	41	5	106	4	79	1	98	7	113	3	76	1				70	41	23	19	41	32	30	27	42
	15	9	14	12	7	4	41	24	72	7	56	9	76	9	66	26				61	64	64	42	39	41	43	34	42
	12	9	22	19	18	5	40	4	49	6	55	9	59	6	80	4				68	59	74	39	39	41	19	26	24
	15	9	13	1	27	14	34	12	77	3	60	5	92	3	80	5				63	56	58	23	38	40	8	23	23
	11	21	14	7	11	6	32	2	49	5	69	5	36	5	32	3				40	39	39	26	68	36	25	15	8
